# Supplementary material for: Methylene-Blue-Encapsulated Metal-Organic-Framework-Based Electrochemical POCT Platform for Multiple Detection of Heavy Metal Ions in Milk
Source: Biosensors (Basel). 2023 Aug 2;13(8):783. doi: 10.3390/bios13080783 (PMC10452309; doi:10.3390/bios13080783)
Supplement: Supplementary file 1 [file biosensors-13-00783-s001.zip]

Archive with 1 entries (1 files):
- biosensors-2513070-supplementary.pdf
